# Supplementary material for: A Calcium- and GTP-Dependent Transglutaminase in Leishmania infantum
Source: Vet Sci. 2023 Mar 20;10(3):234. doi: 10.3390/vetsci10030234 (PMC10053793; doi:10.3390/vetsci10030234)
Supplement: Supplementary file 1 [file vetsci-10-00234-s001.zip]

Archive with 1 entries (1 files):
- vetsci-2269348-SM.pdf
